# Supplementary material for: Memory deficiency, cerebral amyloid angiopathy, and amyloid-β plaques in APP+PS1 double transgenic rat model of Alzheimer’s disease
Source: PLoS One. 2018 Apr 11;13(4):e0195469. doi: 10.1371/journal.pone.0195469 (PMC5895023; doi:10.1371/journal.pone.0195469)
Supplement: S1 Table — (XLSX) [file pone.0195469.s001.xlsx]

## Sheet: Sheet1
Barnes Maze (by Day)
			Acquisition 1		Acquisition 2		Acquisition 3		Retention		Reversal 1		Reversal 2		Reversal 3
Rat	Group	Age (mo)	Errors	Time	Errors	Time	Errors	Time	Errors	Time	Errors	Time	Errors	Time	Errors	Time
321	APP21	14	11.6667	116.333	21.6667	135.667	6.66667	41.3333	1	20	19	107.333	17.3333	122.333	7.33333	52.6667
325	APP21	14	16.3333	180	12	142	10.6667	126.333	2.66667	126.333	13.6667	179.667	15.3333	180	13	180
326	APP21	14	19.6667	180	29.3333	180	18	146	7.66667	180	19	180	11.3333	180	15.3333	173.667
340	APP+PS1	14	19.3333	138.667	7.33333	34.3333	10.3333	68.3333	13	125.667	13.6667	79.3333	11	91.6667	17.3333	139
344	APP+PS1	14	31.6667	180	26.6667	180	12.3333	156.333	16	180	14.6667	180	14	180	7.33333	170.333
345	APP21	14	18	126.333	9.33333	61.6667	9.66667	79	14.3333	155.333	23.3333	180	17	176.333	8.33333	90.6667
346	APP+PS1	14	3.66667	36.6667	24	124.333	23	133	26	160	23.3333	146	10.3333	102.333	8.33333	76.6667
347	APP21	14	28	161	24	138.667	15.3333	111.667	3.66667	37	9	82	8	69.3333	15.3333	98.3333
348	APP+PS1	14	13	92	2.66667	21	4	24	20.6667	77.6667	16	82.6667	6	66	8.66667	85.6667
349	APP21	14	23.3333	154.667	10.6667	58.3333	6.66667	46.3333	3	22.6667	17	93	8.33333	48	8	87
350	APP+PS1	14	18	147	21	159.667	18	156	13.6667	180	16	180	6	180	5	113
351	APP+PS1	14	25.3333	121.333	11.6667	56.6667	13.6667	60.3333	14.3333	61	12	69	4.66667	29.6667	8	38
352	APP+PS1	14	17.3333	103.667	4.66667	21.6667	35	173	14.6667	105	8.66667	57.6667	15	112	14.6667	82.3333
353	APP21	14	21	157.667	28.3333	129.667	19	166.667	15	176.333	20.3333	180	15	180	13.6667	179.667
1	WT	14	8	180	8.66667	140.667	7.66667	180	5.33333	180	5.33333	67	9.33333	180	1.33333	121.333
3	WT	14	6.66667	180	5.66667	73.3333	6	46.6667	10	85.6667	5.66667	180	7.33333	125.667	7.33333	113.333
4	WT	14	8.66667	144.667	11	139.667	8	116.667	4.66667	106	5.33333	133.333	7.33333	73.3333	6.33333	129.667
5	WT	14	15	180	13.3333	180	10.3333	151.333	4.33333	61	8.33333	165	10.6667	164	8.66667	140.333
6	WT	14	15	149	14	147.667	16	142	7.66667	86.3333	9	79.6667	12.3333	129	7.66667	121.667
7	WT	14	6.33333	155.333	12	149.333	14.3333	170.667	8.33333	180	3	170.333	6	180	7.66667	180
8	WT	14	11	105.333	7.66667	103	15.6667	114.667	8	91.6667	5.33333	110.333	3	80	6.33333	136.333
401	APP21	12	21.6667	145.667	6.66667	60.6667	12.6667	110	16	150.333	15	106.333	18.3333	168.667	8.66667	82
402	APP21	12	19.6667	140.667	18.3333	134	17.3333	141.667	6	49.6667	19.3333	125	9.33333	89.3333	22.6667	147.667
403	APP+PS1	12	18.3333	128.667	11.3333	120.667	8.66667	102	2.66667	31.6667	16	99.3333	10	98.3333	8.66667	66
405	APP+PS1	12	21.3333	167.667	15.6667	131	13	129.667	9	78.3333	15.6667	94.6667	13.3333	116.667	10.6667	75.6667
406	APP21	12	12.6667	180	5	49.3333	16	116.667	14.3333	114.333	23	112.667	7.33333	169	9.33333	130
9	WT	12	12.6667	180	20.3333	153.667	8	136.667	4	70	14.6667	126	12.6667	168.667	10	125
10	WT	12	16.3333	152.333	8.66667	94.6667	8.33333	106.667	10	176	6	84.6667	3	43	3	70
11	WT	12	14.6667	180	5.66667	150	8.66667	155	4	138.667	12	180	8	180	6.33333	180
12	WT	12	8.33333	132.667	9	103	10.6667	180	9.33333	152.667	9	180	7.66667	180	8	160
13	WT	12	10.6667	111.667	7.66667	129	1.66667	49.3333	1.33333	48.3333	5.33333	54.3333	2	64.3333	4.33333	72
14	WT	12	18.3333	146.667	12.3333	172.333	1.33333	34.6667	2.33333	28.6667	2.66667	90.3333	1.66667	30.6667	1.66667	25.6667
15	WT	12	12.3333	180	12	180	7	180	2	154.667	3.33333	133.667	4	143.667	2.33333	156.333
16	WT	12	18.3333	121	13.6667	136.333	11	107	8	163.333	7.33333	134.667	6.33333	87.3333	2	27.6667
407	APP21	12	23.6667	180	15.3333	146.667	12	87	6	38.3333	4.33333	38	5.33333	46	8	60
408	APP21	12	16.3333	137	20	123.333	18.6667	145	8	71.3333	14.6667	101	7	80	9.33333	102.333
409	APP+PS1	12	9.66667	95.6667	3.66667	33.3333	12	94.6667	6	45	9.33333	40.6667	9.66667	47	11.3333	55.6667
410	APP21	12	21.6667	161.667	19.3333	127.333	16.3333	137.667	4.66667	84	12	114.333	8.33333	134.333	7.33333	102.333
411	APP+PS1	12	20.6667	124.667	20.3333	112.667	15.3333	104	16.3333	99.6667	13	122	2.33333	33.6667	3	62
413	APP21	12	19.6667	148	8.33333	69.6667	15.6667	149	10.6667	110.667	16.6667	145	7	48.6667	6.33333	66.3333
414	APP21	12	18	180	9.66667	131.333	15	141.667	2.33333	44	12.6667	130.667	16.3333	141	12.6667	145
432	APP+PS1	12	16.5	179.5	11	65.6667	2.33333	14	0.666667	9	10	32	5.66667	37.6667	2	20.6667
433	APP21	12	11.6667	73.6667	18	86	21.6667	169.333	11.6667	74.3333	13.3333	115	3	122	3	47.6667
434	APP21	12	9.33333	71	18.6667	110	4	34.3333	11.6667	118.667	17	180	10.3333	180	3.66667	147.667
17	WT	12	20	172.667	6	93.6667	5	76	1.66667	56.3333	10.3333	150.667	8.33333	147.667	4.66667	149.333
18	WT	12	24.6667	179.667	10	87.3333	5.66667	80.3333	1.66667	69.3333	8.33333	121.333	5	118.333	9.66667	179.667
