# Supplementary material for: Memory deficiency, cerebral amyloid angiopathy, and amyloid-β plaques in APP+PS1 double transgenic rat model of Alzheimer’s disease
Source: PLoS One. 2018 Apr 11;13(4):e0195469. doi: 10.1371/journal.pone.0195469 (PMC5895023; doi:10.1371/journal.pone.0195469)
Supplement: S2 Table — (XLSX) [file pone.0195469.s002.xlsx]

## Sheet: Sheet1
				Hippocampal amyloid beta			Frontal cortex vascular area and necrotic cells
Strain	ID	ELISA Serum Aβ42, pg/ml	ELISA Serum Aβ40, pg/ml	Aβ+ Blood vessel area %	Diffuse Plaque area, %	Dense Plaque area, %	Perivascular area, %	Collagenous vessel area, %	Vascular area, %	Necrotic neurons
PS1	340	30.7	56.4	0.000232528	0.00177236	0.0010775	0.00419576	0.00193275	0.00779969	651.862
PS1	344	34.3	190.2	0.00043725	0.0038523	0.00144192	0.00896857	0.00327088	0.0213445	525.464
PS1	346	74.8	135.7	1.16019e-05	0.0198932	0.00339667	0.00360999	0.00223123	0.0079353	947.906
PS1	348	89	143.3	7.18235e-05	0.0168697	0.00663994	0.00595418	0.0112953	0.017852	1247.46
PS1	351	218.8	326.5	0.00122311	0.00184671	0.000431121	0.00178939	0.00363653	0.00689082	535.422
PS1	352	46.4	79.2	0.000250492	0.00393075	0.00109515	0.00226359	0.00335099	0.00804196	452.527
APP	321	29.6	209.4	0.000555336	0	0	0.00229895	0.000797982	0.00426749	648.19
APP	345	.	73.7	6.79257e-05	0	0	0.00375902	0.000336898	0.00490813	380.871
APP	347	.	.	0.000369389	0	0	0.00138151	0.00257995	0.00645845	802.613
APP	631	4.2	279	ND	ND	ND	0.00365757	0.00061011	0.00597227	747.329
APP	619	4.9	94	ND	ND	ND	0.00164087	0.001	0.00473279	438.817
APP	649	16.3	22.2	ND	ND	ND	0.00335778	0.0011907	0.00572977	364.317
WT	1	ND	ND	0.000915609	0	0	0.00328806	0.00065082	0.00617775	258.982
WT	2	ND	ND	9.39354e-05	0	0	0.00306453	0.00155659	0.00584805	292.515
WT	3	ND	ND	7.73941e-05	0	0	0.0012914	0.00232953	0.00534661	560.459
WT	4	ND	ND	0.000540589	0	0	0.00390538	0.000730353	0.00577912	487.642
WT	683	ND	ND	ND	ND	ND	0.00219961	0.00090768	0.00386552	171.049
WT	691	ND	ND	ND	ND	ND	0.0017238	0.000771675	0.00338755	129.307
